# Supplementary material for: Genetic screening strategy for children with hereditary spherocytosis in Jiangxi Province of China
Source: Front Pediatr. 2025 Jan 17;12:1487121. doi: 10.3389/fped.2024.1487121 (PMC11782210; doi:10.3389/fped.2024.1487121)
Supplement: Supplementary file 1 [file Table1.xlsx]

## Sheet: Supplementary Table 1
ID	Gender	Age	RBC	Hb	HCT	MCV	MCH	MCHC	TBIL	DBIL	IBIL
1	male	12 years and 1 month	4.58	66	24.3	53.1	14.4	272	5.8	1.9	3.9
2	male	9 years and 10 months	3.54	86	24.7	69.8	24.3	348	33.4	14.8	18.6
3	female	3 years and 8 months	2.87	56	18	62.7	19.5	311	12.5	6.1	6.4
4	male	4 years and 4 months	1.53	40	12.6	82.4	26.1	317	102.2	10.9	91.3
5	male	14 years	3.61	109	31.8	88.1	30.2	343	51.4	10.5	40.9
6	male	6 years and 11 months	3.35	84	28.3	84.5	25.1	297	76.5	8.8	67.7
7	female	11 years and 8 months	1.86	79	20.7	111.3	42.5	382	32.4	11.3	21.1
8	male	2 months and 12 days	1.51	43	13.3	88.1	28.5	323	88.8	9	79.8
9	female	10 years and 4 months	2.79	82	23.2	83.2	29.4	353	201.3	16.7	184.6
10	male	1 month and 10 days	1.52	45	13.8	90.8	29.6	326	44.1	10.2	33.9
11	female	12 years and 8 months	2.35	73	20.9	88.9	31.1	349	109	10	99
12	male	9 years and 6 months	2.9	82	22.9	79	28.3	358	41	15	26
13	female	11 years and 4 months	3.29	107	29.6	90	32.5	361	38.8	14.2	24.6
14	female	9 months and 14 days	2.69	70	22.8	84.8	26	307	13.5	4.2	9.3
15	female	10 months	2.62	68	19.8	75.6	26	343	7.1	4.1	3
16	female	4 months	1.66	49	14.8	89.2	29.5	331	96	11	85
17	male	4 years and 9 months	2.27	62	18	79.3	27.3	344	19.9	9.3	10.6
18	male	2 years and 3 months	1.99	63	19.5	98	31.7	323	27	7	20
19	female	9 months and 30 days	2.38	66	19.7	82.8	27.7	335	56.3	15.8	40.5
20	male	1 month and 6 days	2.26	65	18.7	82.7	28.8	348	111.8	15.6	96.2
21	male	3 years and 6 months	2.44	73	22	90.2	29.9	332	51.7	28.8	22.9
22	female	4 months and 5 days	2.83	79	22.6	79.9	27.9	350	43.8	15	28.8
23	female	4 years and 4 months	2.16	67	20.6	95.4	31	325	46.5	18.85	27.65
24	female	2 years and 5 months	2.92	87	25.6	87.7	29.8	340	101.3	10.16	91.14
25	female	3 years and 11 months	2.15	60	18.3	85.1	27.9	328	29.3	12	17.3
26	female	10 years and 8 months	1.51	33	10.6	70.2	31.9	311	36	23.57	12.43
27	female	13 years and 6 months	2.3	65	20.5	89.1	28.3	317	156.3	12.93	143.37
28	female	4 months	2.43	73	22.9	94.2	30	319	20.1	7.13	12.97
29	female	2 months and 5 days	2.83	81	25.5	90.1	28.6	318	43.6	15.19	28.41
30	female	1 month and 24 days	2.37	69	20.3	85.7	29.1	340	30.8	11.13	19.67
	Note : RBC : red blood cells (×1012 / L ), reference range : 3.1 - 4.5 ; Hb : Hemoglobin ( g / L ), reference range : 110-149 ; HCT : hematocrit ( % ), reference range : 35-45 ; MCV : mean corpuscular volume ( fl ), reference range : 80-98 ; MCH : mean hemoglobin ( pg ), reference range : 25-35 ; MCHC : mean hemoglobin concentration ( g /L ), reference range : 300-360 ; RET # : absolute value of …
