# Supplementary material for: Genetic screening strategy for children with hereditary spherocytosis in Jiangxi Province of China
Source: Front Pediatr. 2025 Jan 17;12:1487121. doi: 10.3389/fped.2024.1487121 (PMC11782210; doi:10.3389/fped.2024.1487121)
Supplement: Supplementary file 2 [file Table2.xlsx]

## Sheet: Supplementary Table 2
ID	Gender	Age	RBC	Hb	HCT	MCV	MCH	MCHC	TBIL	DBIL	IBIL
1	male	2 years and 10 months	1.09	48	13.3	122	44	361	64	14	50
2	female	11 years and 4 months	1.31	47	15.8	120.6	35.9	297	55.2	15.33	39.87
3	male	2 months and 20 days	1.75	51	15	85.7	29.1	340	196.5	15.6	180.9
4	male	3 years	2.58	74	20.5	79.5	28.7	361	25.4	6	19.4
5	male	5 months	1.33	53	15	112.8	39.8	353	73	14	59
6	female	3 years	1.3	39	11.1	85.4	30	351	41	9	32
7	male	2 years and 10 months	3.01	89	30.8	84.6	29.4	347	41.7	11.2	30.5
8	female	10 months	0.99	29	11	111.1	29.3	264	23.6	10.5	13.1
9	female	5 years and 4 months	1.08	40	14.7	136.1	37	272	28.1	13.5	14.6
10	female	12 years and 7 months	1.99	60	36.1	93.1	30.7	330	10	3.4	6.6
11	male	2 years and 3 months	1.48	42	13	87.8	28.4	323	20.6	7	13.6
12	male	2 months	3.04	24	7.3	87.8	33.8	337	86.4	17.2	69.2
13	female	4 months and 16days	1.27	38	12.4	97.6	29.9	306	30.6	9.31	21.29
14	female	1 year	3.06	85	26.3	85.9	27.8	323	28.4	12.2	16.2
15	male	3 years and 3 months	1.81	69	21.5	118.8	38.1	321	30.9	13.55	17.35
	Note : RBC : red blood cells (×1012 / L ), reference range : 3.1 - 4.5 ; Hb : Hemoglobin ( g / L ), reference range : 110-149 ; HCT : hematocrit ( % ), reference range : 35-45 ; MCV : mean corpuscular volume ( fl ), reference range : 80-98 ; MCH : mean hemoglobin ( pg ), reference range : 25-35 ; MCHC : mean hemoglobin concentration ( g /L ), reference range : 300-360 ; RET # : absolute value of …
