# Supplementary material for: Genetic screening strategy for children with hereditary spherocytosis in Jiangxi Province of China
Source: Front Pediatr. 2025 Jan 17;12:1487121. doi: 10.3389/fped.2024.1487121 (PMC11782210; doi:10.3389/fped.2024.1487121)
Supplement: Supplementary file 3 [file Table3.xlsx]

## Sheet: Supplementary Table 3
ID	Gender	Age	RBC	Hb	HCT	MCV	MCH	MCHC	TBIL	DBIL	IBIL
1	female	13 years and 2 months	3.19	71	25.5	79.9	22.3	278	53	9.1	43.9
2	female	4 years and 2 months	2.85	70	21.8	76.3	24.6	322	27.4	9.9	17.5
3	male	6 years and 4 months	3.03	70	22.1	72.9	23.1	317	63.6	10.6	53
4	male	3 years and 10 months	3.04	83	24.9	81.9	27.3	333	21.3	4.9	16.4
5	female	7 years and 3 months	3.13	94	28.1	89.8	30	335	19.3	4.4	14.9
6	female	5 years and 11 months	2.52	73	21.3	84.3	28.7	341	12.8	5.36	7.44
7	male	5 years	2.91	83	24.1	82.8	28.5	344	14.5	6.2	8.3
8	male	15 years and 10 months	2.75	72	22.4	81.5	26.2	321	/	/	/
9	male	13 years and 10 months	2.04	60	16.9	82.8	29.4	355	/	/	/
10	female	9 months and 12 days	2.24	48	16.6	74.1	21.4	289	36.5	7.3	29.2
11	male	1 year and 2 months	3.04	78	24.6	80.9	25.7	317	25.4	5.3	20.1
12	male	18 years	3.16	83	24.2	76.6	26.3	343	/	/	/
13	male	7 years and 3 months	2.38	62	19.1	80.3	26.2	326	27	12.07	14.93
14	female	5 years and 8 months	2.35	60	17.2	73.2	25.5	349	45	8.3	36.7
15	male	2 months and 16 days	2.22	56	17.1	77	25.2	327	61.1	10.4	50.7
16	male	4 years and 8 months	4.93	87	28	56.7	17.6	311	9.29	4.89	4.4
17	female	9 years	2.25	57	17.3	76.9	25.3	329	74.4	11.8	62.6
18	female	2 months and 3 days	2.76	74	23.6	85.5	26.8	314	12.7	8.41	4.29
19	male	5 years	3.17	87	26.3	83	27.4	331	38.7	14.78	23.92
20	male	7 months and 11 days	2.61	57	18.6	71.4	21.7	304	29.13	10.53	18.6
21	male	15 years	1.44	40	11.7	81.3	27.8	342	49.7	13.2	36.5
	Note : RBC : red blood cells (×1012 / L ), reference range : 3.1 - 4.5 ; Hb : Hemoglobin ( g / L ), reference range : 110-149 ; HCT : hematocrit ( % ), reference range : 35-45 ; MCV : mean corpuscular volume ( fl ), reference range : 80-98 ; MCH : mean hemoglobin ( pg ), reference range : 25-35 ; MCHC : mean hemoglobin concentration ( g /L ), reference range : 300-360 ; RET # : absolute value of …
